# Supplementary material for: cAMP competitively inhibits periplasmic phosphatases to coordinate nutritional growth with competence of Haemophilus influenzae
Source: J Biol Chem. 2023 Oct 29;299(12):105404. doi: 10.1016/j.jbc.2023.105404 (PMC10694654; doi:10.1016/j.jbc.2023.105404)
Supplement: Supplementary Document S1 [file mmc1.xlsx]

## Sheet: Sheet1
	Supplementary document 1. Plate layout of a re-organized ASKA library strains of E. coli K-12 MG1655, with the DRaCALA screening plates shown at the end.
GFP Minus (Plate No.1)
	1	2	3	4	5	6	7	8	9	10	11	12
A	JW0001	JW0008	JW0019	JW0029	JW0037	JW0045	JW0053	JW0061	JW0069	JW0077	JW0085	JW0093
	thrA	mog	nhaR	dapB	caiB	kefF	imp	araA	setA	ilvH	mraY	ftsZ
B	JW0002	JW0009	JW0022	JW0030	JW0038	JW0046	JW0054	JW0062	JW0070	JW0078	JW0086	JW0094
	thrB	yaaH	rpsT	carA	caiA	kefC	djlA	araB	leuD	fruR	murD	lpxC
C	JW0003		JW0023	JW0031	JW0039	JW0047		JW0063	JW0071	JW0079	JW0087
	thrC		ribF	carB	caiT	folA		araC	leuC	mraZ	ftsW
D	JW0004	JW0012	JW0024			JW0048	JW0056			JW0080	JW0088	JW0096
	yaaX	yaaI	ileS			apaH	yabQ			mraW	murG	secA
E		JW0013	JW0025	JW0033	JW0041	JW0049	JW0057	JW0065	JW0073	JW0081	JW0089	JW0097
		dnaK	lspA	caiF	fixB	apaG	rluA	thiQ	leuA	ftsL	murC	mutT
F	JW0005	JW0014	JW0026		JW0042		JW0058	JW0066	JW0074	JW0082	JW0090
	yaaA	dnaJ	fkpB		fixC		hepA	thiP	leuL	ftsI	ddlB
G	JW0006		JW0027	JW0035	JW0043	JW0051	JW0059	JW0067	JW0075	JW0083	JW0091	JW0099
	yaaJ		ispH	caiD	fixX	pdxA	polB	tbpA	leuO	murE	ftsQ	yacF
H	JW0007	JW0018	JW0028	JW0036	JW0044	JW0052	JW0060	JW0068	JW0076	JW0084	JW0092	JW0100
	talB	nhaA	rihC	caiC	yaaU	surA	araD	sgrR	ilvI	murF	ftsA	coaE
GFP Minus (Plate No.2)
	1	2	3	4	5	6	7	8	9	10	11	12
A	JW0101	JW0109	JW0117		JW0132		JW0148	JW0156	JW0164	JW0171	JW0179	JW0187
	guaC	pdhR	speE		yadK		fhuD	dgt	rpsB	yaeL	dnaE	yaeJ/arfB
B	JW0102	JW0110	JW0118	JW0126	JW0133	JW0141	JW0149	JW0157		JW0172	JW0180	JW0188
	hofC	aceE	yacC	yadE	yadL	dksA	fhuB	degP		yaeT	accA	nlpE
C	JW0103	JW0111	JW0119		JW0134	JW0142	JW0150		JW0165	JW0173	JW0181
	hofB	aceF	cueO		yadM	sfsA	hemL		tsf	hlpA	ldcC
D	JW0104	JW0112	JW0120	JW0127	JW0135			JW0159	JW0166	JW0174	JW0182	JW0190
	ppdD	lpd	gcd	panD	htrE			yaeH	pyrH	lpxD	yaeR	proS
E	JW0105				JW0136	JW0144	JW0152		JW0167	JW0175	JW0183	JW0191
	nadC				ecpD	hrpB	yadR		frr	fabZ	tilS	yaeB
F	JW0106	JW0114	JW0122	JW0129	JW0137		JW0153	JW0161	JW0168	JW0176	JW0184
	ampD	acnB	can	panC	yadN		yadS	dapD	dxr	lpxA	rof
G	JW0107	JW0115	JW0123	JW0130	JW0138	JW0146	JW0154	JW0162		JW0177	JW0185	JW0193
	ampE	yacL	yadG	panB	folK	fhuA	btuF	glnD		lpxB	yaeP	metQ
H	JW0108	JW0116	JW0124	JW0131		JW0147	JW0155	JW0163		JW0178	JW0186	JW0194
	aroP	speD	yadH	yadC		fhuC	pfs	map		rnhB	yaeQ	metI
GFP Minus (Plate No.3)
	1	2	3	4	5	6	7	8	9	10	11	12
A	JW0195	JW0203	JW0212		JW0230			JW0260	JW0270	JW0279	JW0287
	metN	yafS	lpcA		crl			yagA	yagJ	yagS	yagZ
B	JW0196	JW0204	JW0213	JW0221	JW0231			JW0261		JW0280
	gmhB	rnhA	yafJ	dinB	phoE			yagE		yagT
C	JW0197	JW0205	JW0214	JW0223	JW0232	JW0239				JW0281
	dkgB	dnaQ	yafK	yafO	proB	ykfB				yagU
D	JW0198	JW0206	JW0215	JW0224	JW0233	JW0240		JW0263		JW0282	JW0291	JW0303
	yafC	yafT	yafQ	yafP	proA	yafY		yagG		ykgJ	eaeH	betA
E		JW0208		JW0226	JW0234	JW0242	JW0254	JW0264	JW0275			JW0304
		yafF		prfH	ykfI	yafZ	afuC	yagH	intF			betB
F	JW0200			JW0227	JW0235	JW0243	JW0255	JW0265	JW0276	JW0284		JW0305
	yafE			pepD	yafW	ykfA	afuB	yagI	yagP	yagW		betI
G		JW0210	JW0218	JW0228	JW5956	JW0244	JW0258	JW0266	JW0277	JW0285		JW0306
		ivy	yafM	gpt	ykfH	perR	ykgN	argF	yagQ	yagX		betT
H	JW0202			JW0229	JW0236		JW0259		JW0278	JW0286	JW0298	JW0307
	gloB			frsA	ykfG		yagB		yagR	yagY	ykgD	yahA
GFP Minus (Plate No.4)
	1	2	3	4	5	6	7	8	9	10	11	12
A	JW0308	JW0317	JW0326		JW0342	JW0350	JW0362	JW0372	JW0380	JW0388	JW0396	JW0403
	yahB	yahK	prpE		mhpF	yaiX	yaiT	ddlA	yaiA	sbcD	tgt	ybaD
B	JW0309	JW0318	JW0327	JW0335	JW0343	JW0355		JW0373	JW0381	JW0389	JW0397	JW0404
	yahC	yahL	codB	lacZ	mhpE	yaiP		yaiB	aroM	phoB	yajC	ribD
C	JW0310	JW0320	JW0328	JW0336			JW0366	JW0374	JW0382	JW0390	JW0398	JW0405
	yahD	yahN	codA	lacI			yaiV	phoA	yaiE	phoR	secD	ribE
D	JW0311	JW0321		JW0337						JW0391		JW0406
	yahE	yahO		mhpR						brnQ		nusB
E	JW0312	JW0322	JW0330	JW0338	JW0346	JW0358	JW0368	JW0376	JW0384		JW0399	JW0407
	yahF	prpR	cynT	mhpA	frmB	tauB	sbmA	yaiC	rdgC		secF	thiL
F	JW0313	JW0323	JW0331	JW0339	JW0347	JW0359	JW0369	JW0377	JW0385	JW0393	JW0400
	yahG	prpB	cynS	mhpB	frmA	tauC	yaiW	proC	mak	malZ	yajD
G	JW0315	JW0324	JW0332	JW0340	JW0348	JW0360	JW0370	JW0378	JW0386	JW0394	JW0401	JW0409
	yahI	prpC	cynX	mhpC	frmR	tauD	yaiY	yaiI	araJ	yajB	tsx	yajO
H	JW0316	JW0325	JW0333	JW0341	JW0349	JW0361		JW0379	JW0387	JW0395		JW0410
	yahJ	prpD	lacA	mhpD	yaiO	hemB		aroL	sbcC	queA		dxs
GFP Minus (Plate No.5)
	1	2	3	4	5	6	7	8	9	10	11	12
A		JW0419	JW0426	JW0434	JW0443	JW0451	JW0459	JW0467	JW0475	JW0484	JW0491	JW0500
		cyoD	tig	ybaX	ybaY	acrB	dnaX	ybaL	ybaT	ybbA	ybbB	allB
B	JW0412	JW0420	JW0427	JW0435	JW0444	JW0452	JW0460	JW0468	JW0476	JW0483	JW0492	JW0501
	xseB	cyoC	clpP	ybaE	ybaZ	acrA	ybaB	fsr	cueR	tesA	ybbS	ybbY
C	JW0413		JW0428	JW0436	JW0445	JW0453	JW0461	JW0469		JW0485	JW0493	JW0502
	thiI		clpX	cof	ybaA	acrR	recR	ushA		ybbP	allA	glxK
D		JW0421	JW0429				JW0462	JW0470	JW0478	JW0486	JW0494	JW0503
		cyoB	lon				htpG	ybaK	ybbK	rhsD	allR	ylbA
E		JW0422	JW0430			JW0455	JW0463	JW0471	JW0479	JW0487	JW0495	JW0504
		cyoA	hupB			ybaM	adk	ybaP	ybbL	ybbC	gcl	allC
F	JW0415	JW0423		JW0440	JW0448	JW0456	JW0464			JW0488	JW0496	JW0505
	panE	ampG		glnK	maa	priC	hemH			ylbH	hyi	allD
G		JW0424	JW0432	JW0441		JW0457	JW0465	JW0473		JW0489	JW0497	JW0506
		yajG	ybaV	amtB		ybaN	aes	copA		ybbD	glxR	fdrA
H	JW0418		JW0433	JW0442	JW0450	JW0458	JW0466	JW0474	JW0482		JW0499
	cyoE		ybaW	tesB	ybaJ	apt	gsk	ybaS	ybbO		ybbW
GFP Minus (Plate No.6)
	1	2	3	4	5	6	7	8	9	10	11	12
A	JW0509		JW0525	JW0535	JW0546	JW0558	JW0566		JW0583	JW0589
	ylbF		intD	ybcN	borD	nfrB	ybdG		ybdA	ybdB
B	JW0510	JW0518	JW0526	JW0536	JW0549		JW0567	JW0576		JW0590	JW0598	JW0606
	ybcF	folD	ybcC	ninE	nohB		nfnB	fes		cstA	ahpC	citX
C	JW0511	JW0519	JW0527	JW0537		JW0560		JW0577	JW0584	JW0591	JW0599
	purK	sfmA	ybcD	ybcO		cusR		ybdZ	fepB	ybdD	ahpF
D	JW0512	JW0520	JW0530	JW0538	JW0553	JW0561	JW0569	JW0578		JW0592	JW0600	JW0608
	purE	sfmC	renD	rusA	appY	cusC	ybdJ	entF		ybdH	uspG	citE
E	JW0513	JW0521	JW0531	JW0539	JW0554	JW0562	JW0570	JW0579	JW0585	JW0593	JW0601	JW0609
	lpxH	sfmD	emrE	ybcQ	ompT	cusF	ybdK	fepE	entC	ybdL	ybdR	citD
F	JW0514				JW0555	JW0563		JW0580	JW0586		JW0602
	ppiB				envY	cusB		fepC	entE		rnk
G	JW0515		JW0533		JW0556	JW0564		JW0581	JW0587	JW0595	JW0603	JW0611
	cysS		ybcL		ybcH	cusA		fepG	entB	ybdN	rna	citA
H	JW0516		JW0534	JW0543	JW0557	JW0565		JW0582	JW0588	JW0596	JW0604	JW0612
	ybcI		ybcM	essD	nfrA	pheP		fepD	entA	ybdO	citT	citB
GFP Minus (Plate No.7)
	1	2	3	4	5	6	7	8	9	10	11	12
A	JW0613	JW0623	JW0631		JW0647		JW0665	JW0673		JW0691	JW0699	JW0707
	dcuC	lipA	ybeA		gltL		nagE	ybfF		ybfB	ybgH	ybgP
B	JW0616	JW0624		JW0640	JW0648		JW0666	JW0674	JW0683	JW0692	JW0700
	dcuC	ybeF		ybeR	gltK		glnS	seqA	kdpD	ybfO	ybgI
C			JW0633	JW0641	JW0649	JW0659		JW0675	JW0684	JW0693	JW0701	JW0709
			cobC	djlB	gltJ	ubiF		pgm	kdpC	ybfC	ybgJ	ybgD
D	JW0618	JW0626	JW0634	JW0642		JW0660	JW0668		JW0685	JW0694	JW0702	JW0710
	cspE	ybeD	nadD	ybeT		asnB	ybfN		kdpB	ybfQ	ybgK	gltA
E	JW0619	JW0627	JW0635	JW0643	JW0654	JW0661	JW0669		JW0686	JW0695	JW0703	JW0711
	crcB	dacA	holA	ybeU	lnt	nagD	fur		kdpA	ybfL	ybgL	sdhC
F	JW0620	JW0628	JW0636	JW0644		JW0662		JW0679	JW0687	JW0696	JW0704	JW0712
	ybeH	rlpA	rlpB	djlC		nagC		potE	kdpF	ybfD	nei	sdhD
G	JW0621	JW0629	JW0637	JW0645	JW0656	JW0663	JW0671	JW0680	JW0688	JW0697		JW0713
	ybeM	mrdB	leuS	hscC	ybeY	nagA	fldA	speF	ybfA	ybgA		sdhA
H	JW0622	JW0630	JW0638	JW0646	JW0657	JW0664			JW0689	JW0698		JW0714
	tatE	mrdA	ybeL	rihA	ybeZ	nagB			rhsC	phr		sdhB
GFP Minus (Plate No.8)
	1	2	3	4	5	6	7	8	9	10	11	12
A	JW0715	JW0723	JW0732	JW0740	JW0748	JW0756	JW0764	JW0771	JW0779	JW0788	JW0795	JW0803
	sucA	cydB	ybgF	galK	modC	ybhB	moaA	ybhN	ybhG	ybiI	glnP	ybiS
B	JW0716	JW0725	JW0733	JW0741	JW0749	JW0757	JW0765	JW0772	JW0780		JW0796	JW0804
	sucB	ybgE	nadA	galT	ybhA	bioA	moaB	ybhO	ybiH		glnH	ybiT
C	JW0717	JW0726	JW0734	JW0742	JW0750	JW0758	JW0766	JW0773	JW0781	JW0790	JW0797	JW0805
	sucC	ybgC	pnuC	galE	ybhE	bioB	moaC	ybhP	rhlE	fiu	dps	ybiU
D	JW0718	JW0727	JW0735	JW0743		JW0759	JW0767	JW0774	JW0783		JW0798	JW0806
	sucD	tolQ	zitB	modF		bioF	moaD	ybhQ	ybiA		rhtA	ybiV
E	JW0719	JW0728	JW0736	JW0744	JW0752	JW0760	JW0768		JW0784		JW0799	JW0807
	mngR	tolR	ybgS	modE	ybhH	bioC	moaE		dinG		ompX	ybiW
F	JW0720	JW0729	JW0737		JW0753	JW0761	JW0769		JW0785		JW0800	JW0808
	mngA	tolA	aroG		ybhI	bioD	ybhL		ybiB		ybiP	ybiY
G	JW0721		JW0738	JW0746		JW0762		JW0777	JW0786		JW0801
	mngB		gpmA	modA		uvrB		ybhS	ybiC		mntR
H	JW0722	JW0731	JW0739	JW0747	JW0755	JW0763	JW0770		JW0787	JW0794	JW0802	JW0810
	cydA	pal	galM	modB	ybhC	ybhK	ybhM		ybiJ	glnQ	ybiR	moeB
GFP Minus (Plate No.9)
	1	2	3	4	5	6	7	8	9	10	11	12
A	JW0811	JW0819	JW0826	JW0835	JW0843	JW0851	JW0859	JW0866	JW0872	JW0880
	moeA	yliG	cmr	nfsA	rumB	ybjR	aqpZ	clpA	lrp	ycaC
B	JW0812	JW0820	JW0827	JW0836	JW0844		JW0860	JW0867	JW0873	JW0881	JW0889	JW0897
	iaaA	yliH	ybjH	rimK	artJ		ybjD	infA	ftsK	ycaD	ycaP	msbA
C		JW0821		JW0837	JW0845		JW0861		JW0874		JW0890	JW0898
		yliI		ybjN	artM		ybjX		lolA		serC	lpxK
D		JW0822	JW0829	JW0838	JW0846	JW0854			JW0875	JW0883	JW0891	JW0899
		yliJ	ybjJ	potF	artQ	ltaE			ycaJ	ycaN	aroA	ycaQ
E	JW0815	JW0823			JW0847	JW0855	JW0862	JW0868	JW0876	JW0884	JW0892	JW0900
	yliC	dacC			artI	poxB	macA	aat	serS	ycaK	ycaL	ycaR
F	JW0816	JW0824	JW0831	JW0840	JW0848		JW0863	JW0869		JW0885	JW0893	JW0901
	yliD	deoR	ybjL	potH	artP		macB	cydC		pflA	cmk	kdsB
G	JW0817		JW0833	JW0841	JW0849	JW0857		JW0870	JW0878	JW0886	JW0894	JW0902
	yliE		grxA	potI	ybjP	hcp		cydD	dmsB	pflB	rpsA	ycbJ
H	JW0818		JW0834	JW0842	JW0850	JW0858	JW0865	JW0871	JW0879	JW0887	JW0895	JW0903
	yliF		ybjC	ybjO	ybjQ	ybjE	clpS	trxB	dmsC	focA	ihfB	ycbC
GFP Minus (Plate No.10)
	1	2	3	4	5	6	7	8	9	10	11	12
A	JW0904	JW0912	JW0920	JW0928	JW0936	JW0944	JW0952	JW0959		JW0976	JW0984
	smtA	ompF	ssuE	pyrD	rmf	yccF	yccK	hyaF		gnsA	cbpM
B	JW0905	JW0913			JW0937	JW0945	JW0953	JW0960	JW0969	JW0977	JW0985	JW0993
	mukF	asnS			fabA	helD	yccA	appC	ymcC	yccM	cbpA	ycdI
C		JW0914	JW0922					JW0961			JW0986	JW0994
		pncB	ycbR					appB			yccE	rarA
D	JW0907	JW0915	JW0923	JW0931	JW0939	JW0947	JW0954	JW0963		JW0979	JW0987	JW0995
	mukB	pepN	ycbS	ycbY	ycbG	yccT	hyaA	appA		torT	agp	ycdK
E	JW0908	JW0916	JW0924	JW0932	JW0940		JW0955	JW0964		JW0980	JW0988
	ycbB	ssuB	ycbT	uup	ompA		hyaB	yccC		torR	yccJ
F	JW0909		JW0925	JW0933			JW0956			JW0981	JW0989	JW0997
	ycbK		ycbU	pqiA			hyaC			torC	wrbA	ycdM
G	JW0910	JW0918		JW0934	JW0942		JW0957	JW0966	JW0974	JW0982		JW0998
	ycbL	ssuD		pqiB	yccR		hyaD	yccZ	cspG	torA		ycdC
H	JW0911						JW0958	JW0967	JW0975	JW0983		JW0999
	aspC						hyaE	ymcA	ymcE	torD		putA
GFP Minus (Plate No.11)
	1	2	3	4	5	6	7	8	9	10	11	12
A			JW1017	JW1025	JW1037		JW1505	JW2650		JW2097
			ycdX	csgA	mdoH		ydeW	nrdE		yehC
B	JW1001		JW1018	JW1026				JW2459				JW1949
	putP		ycdY	csgC				ypfI				yedS
C	JW1002	JW1010		JW1031	JW1039	JW5962	JW1998	JW0438		JW0302	JW0544	JW2989
	ycdN	ycdS		ymdA	msyB	sra	yeeZ	mdlA		ykgH	ybcS	ygiT
D			JW1020	JW1032	JW1040	JW0658	JW2087		JW1083		JW0676
			csgG	ymdB	mdtG	miaB	yegV		yceG		ybfP
E	JW1004	JW1012	JW1021		JW1041		JW2369	JW3063	JW1394	JW0551	JW3780
	ycdB	insF	csgF		lpxL		yfdV	uxaC	paaX	ybcY	yzcX
F	JW1005		JW1022	JW1034	JW1042	JW1503	JW2421	JW1314				JW0832
	phoH		csgE	mdoC	yceA	ydeK	yfeU	ycjX				ybjM
G	JW1006	JW1015	JW1023	JW1035	JW1043	JW2576	JW2497	JW1500	JW2815	JW1742	JW0274	JW2480
	ycdP	ycdU	csgD	mdoG	yceI	rluD	yfgM	hipA	yqeI	ynjA	yagN	yfgD
H	JW1007	JW5146	JW1024		JW1044		JW2503	JW2339	JW1276	JW2479		JW0207
	ycdQ	ycdW	csgB		yceJ		pbpC	yfcY	yciT	yfgC		yafU
GFP Minus (Plate No.12)
	1	2	3	4	5	6	7	8	9	10	11	12
A	JW1071	JW1309	JW1451	JW1645	JW1861	JW1213	JW1417	JW1637	JW1804	JW1922	JW1070	JW1101
	rne	ycjT	rhsE	lhr	torZ	narX	trg	ydhK	yoaD	fliF	flgL	ycfT
B	JW1088	JW1344	JW1463	JW1677	JW1868	JW1235	JW1420	JW1658	JW1840	JW2049	JW1072	JW1104
	fhuE	recE	narZ	ydiJ	flhA	oppA	mdoD	ydhS	edd	asmA	rluC	lolE
C	JW1100	JW1366	JW1470	JW1692	JW2045	JW1255	JW1431	JW1709	JW1855	JW2055	JW1077	JW1109
	mfd	stfR	fdnG	pps	wzc	trpD	ydcP	thrS	aspS	yegI	fabH	potD
D	JW1193	JW1372	JW1484	JW1703	JW2052	JW1278	JW1504	JW1752	JW1865	JW1046	JW1081	JW1112
	ycgV	ydbK	dos	pheT	yegE	gmr	ydeV	topB	argS	solA	fabF	potA
E	JW1215	JW1376	JW1490	JW1721	JW2060	JW1279	JW1531	JW1755	JW1874	JW1049	JW1085	JW1113
	narG	ydbH	yddB	katE	mdtB	rnb	dcp	sppA	tap	pyrC	holB	pepT
F	JW1228	JW1381	JW1495	JW1819	JW2061	JW1287	JW1604	JW1772	JW1875	JW1056	JW1087	JW1114
	adhE	tynA	ydeP	prc	mdtC	sapA	fumA	yeaG	tar	mviN	ptsG	ycfD
G	JW1266	JW1382	JW1579	JW1823	JW1069	JW1302	JW1609	JW1794	JW1877	JW1063	JW1093	JW1115
	topA	maoC	ynfE	yebT	flgK	ycjM	uidA	fadD	cheA	flgE	nagZ	phoQ
H	JW1268	JW1446	JW1621	JW1834	JW1186	JW1407	JW1613	JW1797	JW1898	JW1067	JW1095	JW1117
	acnA	yncD	rsxC	ptrB	treA	ynbC	malX	yoaA	uvrC	flgI	ndh	purB
GFP Minus (Plate No.13)
	1	2	3	4	5	6	7	8	9	10	11	12
A	JW1119	JW1178	JW1223	JW1264	JW1303	JW1327	JW1375	JW1436	JW1481	JW1507	JW1540	JW1597
	trmU	dadA	rssB	sohB	ycjN	uspE	ldhA	ydcT	ddpB	lsrC	stfQ	ydgI
B	JW1122	JW1179	JW1238	JW1267	JW1306	JW1331	JW1392	JW1439	JW1486	JW1508	JW1572	JW1601
	icd	dadX	oppD	cysB	ycjQ	abgB	paaJ	ydcW	yddW	lsrD	rspB	rstB
C	JW1126	JW1194	JW1239	JW1272	JW1308	JW1336	JW1412	JW1447	JW1487	JW1509	JW1573	JW1603
	intE	ychF	oppF	yciM	ycjS	ydaN	aldA	yncE	gadC	lsrB	rspA	fumC
D	JW1135	JW1201	JW1241	JW1284	JW1311	JW1337	JW1419	JW1455	JW1488	JW1514	JW1586	JW1605
	ymfN	hemA	cls	sapD	ycjV	dbpA	ydcJ	ydcC	gadB	uxaB	dgsA	manA
E	JW1150	JW1207	JW1242	JW1286	JW1313	JW1339	JW1424	JW1462	JW1492	JW1520	JW1588	JW1606
	ycgF	chaA	kch	sapB	ycjW	intR	ydcK	narY	ydeM	yneK	ynfM	ydgA
F	JW1173	JW1211	JW1253	JW1294	JW1315	JW1358	JW1425	JW1464	JW1499	JW1521	JW1593	JW1607
	umuC	ychP	trpB	puuB	ycjF	trkG	tehA	narU	ydeT	ydeA	ydgG	uidC
G	JW1175	JW1214	JW1254	JW1295	JW1316	JW1361	JW1434	JW1474	JW1502	JW1535	JW1594	JW1608
	nhaB	narK	trpC	puuE	tyrR	ynaA	ydcR	adhP	ydeU	ydfI	pntB	uidB
H	JW1177	JW1216	JW1256	JW1296	JW1318	JW1371	JW1435	JW1479	JW1506	JW1536	JW1595	JW1612
	ycgB	narH	trpE	pspF	ycjG	ompN	ydcS	ddpD	ego	ydfJ	pntA	malI
GFP Minus (Plate No.14)
	1	2	3	4	5	6	7	8	9	10	11	12
A	JW1614	JW1650	JW1680	JW1723	JW1756	JW1780	JW1822	JW1872	JW1912	JW1954	JW2002	JW2021
	malY	purR	ydiM	chbF	ansA	yeaN	yebS	cheB	amyA	yedY	hisD	glf
B	JW1615	JW1652	JW5274	JW1726	JW1758	JW1789	JW1838	JW1849	JW1914	JW1962	JW2003	JW2022
	add	ydhC	ydiN	chbC	ydjE	yeaU	purT	ruvB	yedE	shiA	hisC	rfbX
C	JW1622	JW1653	JW1689	JW1733	JW1760	JW1792	JW1841	JW1887	JW1923	JW1963	JW2004	JW2026
	rsxD	cfa	ydiS	astE	ydjG	yeaX	zwf	araH	fliG	amn	hisB	rfbB
D	JW1626	JW1655	JW1694	JW1734	JW1763	JW1793	JW1843	JW1888	JW1925	JW1969	JW2010	JW2028
	ydgR	mdtK	aroH	astB	ydjJ	rnd	pykA	araG	fliI	cobT	ugd	wcaM
E	JW1629	JW1656	JW1696	JW1736	JW1765	JW1801	JW1844	JW1889	JW1927	JW1983	JW2011	JW2029
	tyrS	ydhQ	ydiU	astA	ydjL	pabB	lpxM	araF	fliK	yeeR	gnd	wcaL
F	JW1632	JW1668	JW1701	JW1737	JW1768	JW1803	JW1860	JW1895	JW1929	JW1990	JW2017	JW2030
	ydhH	ynhG	btuC	astC	gapA	sdaA	yecP	tyrP	fliM	yeeA	wbbK	wcaK
G	JW1642	JW1670	JW1710	JW1750	JW1773	JW1805	JW1862	JW1908	JW1944	JW1993	JW2019	JW2031
	nemA	sufS	arpB	gdhA	yeaH	yoaE	torY	fliC	dcm	sbcB	wbbI	wzxC
H	JW1649	JW1671	JW1718	JW1753	JW1774	JW1806	JW1869	JW1909	JW1951	JW1995	JW2020	JW2032
	ydhP	sufD	ydjN	selD	yeaI	manX	flhB	fliD	yedV	yeeE	wbbH	wcaJ
GFP Minus (Plate No.15)
	1	2	3	4	5	6	7	8	9	10	11	12
A	JW2033	JW2054	JW1051	JW1068	JW1096	JW1125	JW1164	JW1203	JW1222	JW1248	JW1269	JW1304
	cpsG	yegD	grxB	flgJ	ycfJ	lit	minD	prmC	rssA	ompW	ribA	ycjO
B	JW2034	JW2062	JW1053	JW1074	JW1105	JW1131	JW1165	JW1205	JW1224	JW1249	JW1270	JW1305
	cpsB	mdtD	rimJ	yceD	ycfX	ymfK	minC	ychA	galU	yciE	pgpB	ycjP
C	JW2035	JW2063	JW1054	JW1078	JW1106	JW1133	JW1169	JW1217	JW1226	JW1250	JW1273	JW1310
	wcaI	baeS	yceH	fabD	cobB	ymfL	ycgM	narJ	tdk	yciF	pyrF	ycjU
D	JW2037	JW2066	JW1055	JW1079	JW1107	JW1139	JW1176	JW1218	JW1227	JW1252	JW1281	JW1312
	fcl	yegQ	mviM	fabG	ycfZ	ymfQ	fadR	narI	ychG	trpA	fabI	ompG
E	JW2038	JW2075	JW1059	JW1082	JW1110	JW1140	JW1181	JW1220	JW1236	JW1258	JW1283	JW1317
	gmd	gatD	flgA	pabC	potC	ycfK	ldcA	purU	oppB	yciV	sapF	tpx
F	JW2041	JW2076	JW1062	JW1084	JW1111	JW1144	JW1195	JW1206	JW1237	JW1261	JW1285	JW1319
	wcaD	gatC	flgD	tmk	potB	pin	pth	kdsA	oppC	rluB	sapC	mpaA
G	JW2042	JW2082	JW1064	JW1086	JW1116	JW1145	JW1198	JW1209	JW1246	JW1262	JW1291	JW5804
	wcaC	gatZ	flgF	ycfH	phoP	mcrA	prsA	chaC	yciB	btuR	puuD	ycjY
H	JW2047	JW1050	JW1065	JW1092	JW1121	JW1149	JW1199	JW1212	JW1247	JW1263	JW1297	JW1321
	wza	yceB	flgG	ycfN	ymfC	ycgE	ispE	narL	yciC	yciK	pspA	ycjZ
GFP Minus (Plate No.16)
	1	2	3	4	5	6	7	8	9	10	11	12
A	JW1328	JW1368	JW1426	JW1457	JW1478	JW1517	JW1541	JW1598	JW1624	JW1639	JW1672	JW1714
	fnr	pinR	tehB	yddH	ddpF	yneH	nohA	folM	rsxE	ydhF	sufC	yniA
B	JW1333	JW1379	JW1427	JW1458	JW1480	JW1519	JW1545	JW1600	JW1625	JW1648	JW1682	JW1715
	abgR	feaR	ydcL	nhoA	ddpC	yneJ	ydfP	rstA	nth	sodB	ydiB	yniB
C	JW1334	JW1389	JW1430	JW1459	JW1483	JW1528	JW1546	JW1602	JW1627	JW1651	JW1683	JW1716
	ydaL	paaG	ydcN	yddE	ddpX	ydeH	ydfQ	tus	gst	ydhB	aroD	yniC
D	JW1338	JW1395	JW1437	JW1460	JW1496	JW1530	JW1551	JW1610	JW1628	JW1654	JW1686	JW5281
	ydaO	paaY	ydcU	narV	ydeQ	ydeJ	ydfT	uidR	pdxY	ribC	ydiP	ydjM
E	JW1343	JW1403	JW1438	JW1461	JW1497	JW1532	JW1576	JW1611	JW1630	JW1659	JW1688	JW1722
	recT	ydbC	ydcV	narW	ydeR	ydfG	speG	hdhA	pdxH	ydhT	ydiR	chbG
F	JW1354	JW1405	JW1445	JW1469	JW1498	JW1533	JW1581	JW1619	JW1636	JW1660	JW1697	JW1724
	ydaU	ynbA	yncC	yddG	ydeS	ydfH	ynfG	rsxA	ydhJ	ydhU	ydiV	chbR
G	JW1355	JW1409	JW1449	JW1471	JW1510	JW1538	JW1587	JW1620	JW1638	JW1662	JW1699	JW1729
	ydaV	azoR	yncG	fdnH	lsrF	pinQ	ynfL	rsxB	sodC	ydhW	btuD	nadE
H	JW1367	JW1411	JW1452	JW1472	JW1512	JW1539	JW1596	JW1623	JW1644	JW1664	JW1700	JW1730
	tfaR	ydcF	ydcD	fdnI	tam	tfaQ	ydgH	rsxG	rnt	ydhY	btuE	ydjQ
GFP Minus (Plate No.17)
	1	2	3	4	5	6	7	8	9	10	11	12
A	JW1731	JW1759	JW1788	JW1818	JW1847	JW1873	JW1896	JW1907	JW1942	JW1967	JW2008	JW2043
	ydjR	ydjF	yeaT	htpX	znuC	cheR	yecA	fliA	yedA	nac	hisI	wcaB
B	JW1732	JW1762	JW1795	JW1821	JW1848	JW1876	JW1897	JW1916	JW1945	JW1968	JW2018	JW2044
	spy	ydjI	yeaY	yebR	znuB	cheW	pgsA	yedK	yedJ	erfK	wbbJ	wcaA
C	JW1738	JW1769	JW1796	JW1829	JW1850	JW1878	JW1899	JW1924	JW1950	JW1970	JW2023	JW2050
	xthA	yeaD	yeaZ	yebZ	ruvA	motB	uvrY	fliH	hchA	cobS	rfbC	dcd
D	JW1739	JW1770	JW1802	JW1832	JW1852	JW1879	JW1901	JW1932	JW1955	JW1971	JW2024	JW2051
	ydjX	yeaE	yeaB	yobB	ruvC	motA	sdiA	fliP	yedZ	cobU	rfbA	udk
E	JW1741	JW1771	JW1807	JW1833	JW1853	JW1880	JW1902	JW1934	JW1956	JW2001	JW2025	JW2053
	ydjZ	mipA	manY	exoX	yebC	flhC	yecC	fliR	yodA	hisG	rfbD	alkA
F	JW1747	JW1776	JW1808	JW1835	JW1859	JW1886	JW1903	JW1935	JW1958	JW2005	JW2027	JW2057
	ynjF	yeaK	manZ	yebE	yecO	otsB	yecS	rcsA	yeeI	hisH	galF	yegK
G	JW1754	JW1779	JW1811	JW1839	JW1863	JW1890	JW1905	JW1938	JW1961	JW2006	JW2039	JW2058
	ydjA	yeaM	rrmA	eda	cutC	yecI	fliY	yedP	yeeL	hisA	wcaF	yegL
H	JW1757	JW1787	JW1816	JW1842	JW1870	JW1893	JW1906	JW1941	JW1966	JW2007	JW2040	JW2064
	pncA	yeaS	kdgR	yebK	cheZ	ftn	fliZ	yedI	cbl	hisF	wcaE	baeR
GFP Minus (Plate No.18)
	1	2	3	4	5	6	7	8	9	10	11	12
A	JW2070	JW1090	JW1163	JW1204	JW1245	JW1298	JW1346	JW1374	JW1441	JW1529	JW1556	JW1567
	yegS	ycfL	minE	ychQ	yciA	pspB	ydaE	hslJ	ydcY	ydeI	relB	ydfD
B	JW1057	JW1098	JW1166	JW1208	JW1251	JW1299	JW1347	JW1377	JW1442	JW1534	JW1558	JW1574
	flgN	ycfR	ycgJ	chaB	yciG	pspC	kil	ynbE	ydcZ	ydfZ	flxA	ynfA
C	JW1058	JW1120	JW1167	JW1210	JW1265	JW1300	JW1349	JW1384	JW1456	JW1544	JW1560	JW1575
	flgM	ymfB	ycgK	ychN	yciN	pspD	ydaF	paaB	ydcE	cspI	ydfX	ynfB
D	JW1060	JW1127	JW1168	JW1219	JW1271	JW1301	JW1351	JW1413	JW1468	JW1547	JW1561	JW1592
	flgB	ymfG	ycgL	tpr	yciS	pspE	racR	gapC	yddL	ydfR	dicC	mdtJ
E	JW1061	JW1136	JW1172	JW1221	JW1274	JW5960	JW1353	JW1416	JW1477	JW1549	JW1563	JW1599
	flgC	ymfR	umuD	ychJ	yciH	ymjC	ydaT	ydcA	osmC	cspB	ydfA	ydgC
F	JW1075	JW1137	JW1184	JW1225	JW1275	JW1326	JW1359	JW5961	JW1511	JW1550	JW1564	JW1617
	rpmF	ymfO	ymgE	hns	osmB	ynaJ	ynaK	yncK	lsrG	cspF	ydfB	ydgT
G	JW1080	JW1152	JW1185	JW1240	JW1282	JW1341	JW1360	JW1432	JW1516	JW1553	JW1565	JW1618
	acpP	ymgA	ycgY	yciU	ycjD	ydaC	ydaY	yncJ	yneG	rem	ydfC	ydgK
H	JW1089	JW1154	JW1196	JW1243	JW1288	JW1345	JW1370	JW1433	JW1525	JW1554	JW1566	JW1633
	hinT	ymgC	ychH	yciI	ymjA	racC	uspF	ydcQ	marB	hokD	dicB	slyB
GFP Minus (Plate No.19)
	1	2	3	4	5	6	7	8	9	10	11	12
A	?	JW1676	JW1720	JW1781	JW1814	JW1871	JW1911	JW1930	JW1984	JW2012	JW2081	JW2373
	?	ydiI	cedA	yeaO	yebO	cheY	fliT	fliN	yeeS	wbbL	gatA	ypdI
B	JW1643	JW1679	JW1725	JW1782	JW1828	JW1881	JW1913	JW1933	JW1985	JW2016	JW1466	JW1153
	gloA	ydiL	chbA	yoaF	yebY	flhD	yedD	fliQ	yeeT	wbbL	yddJ	ymgB
C	JW1646	JW1690	JW1727	JW1784	JW1830	JW1884	JW1915	JW1936	JW1986	JW2046	JW2995	JW0225
	ydhD	ydiT	chbB	yeaQ	yobA	yecG	yedF	dsrB	yeeU	wzb	ygiZ	ykfJ
D	JW1657	JW1695	JW1728	JW1785	JW1831	JW1891	JW1917	JW1940	JW1987	JW2056	JW1591	JW2590
	ydhR	ydiE	osmE	yoaG	holE	yecJ	yedL	yodC	yeeV	yegJ	mdtI	rpsP
E	JW1665	JW1698	JW1748	JW1786	JW1836	JW1892	JW1920	JW1943	JW1988	JW2067	JW2990	JW2648
	ydhZ	nlpC	nudG	yeaR	yebF	yecR	yedM	vsr	yeeW	ogrK	ygiU	nrdH
F	JW1667	JW1702	JW1749	JW1800	JW1837	JW1894	JW1921	JW1946	JW1989	JW2074	JW0222	JW1635
	lpp	ihfA	ynjH	yoaH	yebG	yecH	fliE	yedR	yeeX	gatR	yafN	ydhI
G	JW1669	JW1706	JW1766	JW1809	JW1854	JW1900	JW1926	JW1948	JW1991	JW2077	JW0498	JW1162
	sufE	rplT	yeaC	yobD	nudB	yecF	fliJ	yedS	sbmC	gatB	ybbV	ycgI
H	JW1674	JW1707	JW1778	JW1812	JW1867	JW1910	JW1928	JW1980	JW1994	JW2078	JW3749	JW0548
	sufA	rpmI	yeaL	cspC	flhE	fliS	fliL	yoeE	yeeD	gatA	yifO	ybcW
GFP Minus (Plate No.20)
	1	2	3	4	5	6	7	8	9	10	11	12
A	?	JW2194	JW2380	JW2667	JW2790	JW5511	JW2213	JW2273	JW2370	JW2476	JW2609	JW2733
	?	napA	ypdD	alaS	recC	ebgA	atoS	nuoL	oxc	hyfR	yfjL	cysI
B	JW1918	JW2204	JW2447	JW5433	JW2797	JW3051	JW2220	JW2289	JW2403	JW2486	JW2623	JW2734
	yedN	rcsD	maeB	hypF	ptsP	ygjK	yfaQ	yfbS	ligA	ppk	yfjW	cysJ
C	JW0552	JW2222	JW2454	JW2703	JW2804	JW2110	JW2224	JW2294	JW2409	JW2487	JW2661	JW2751
	ylcE	yfaS	acrD	mutS	aas	yehQ	yfaA	pta	ptsI	ppx	emrB	pyrG
D	JW1815	JW2225	JW2488	JW2731	JW2849	JW2154	JW2235	JW2295	JW2449	JW2491	JW2663	JW2773
	yobG	gyrA	yfgF	ygcB	xdhD	fruA	glpA	yfcC	tktB	guaA	gshA	fucI
E	JW1813	JW2227	JW2541	JW2755	JW2871	JW2165	JW2249	JW2309	JW2452	JW2510	JW2691	JW2787
	yobF	yfaL	purL	relA	gcvP	yejA	yfbG	purF	aegA	hscA	hycE	recD
F	JW1045	JW2228	JW2568	JW2757	JW2943	JW2168	JW2251	JW2335	JW2453	JW2531	JW2693	JW2837
	yceO	nrdA	yfiQ	barA	glcB	yejF	arnT	yfcU	narQ	yphE	hycC	ygeV
G	JW1200	JW2278	JW2573	JW2788	JW2987	JW2198	JW2265	JW2338	JW2467	JW2558	JW2701	JW2843
	lolB	nuoG	clpB	recB	parC	mqo	yfbK	yfcX	hyfB	nadB	fhlA	yqeB
H	JW2120	JW2367	JW2608	JW2789	JW3025	JW2199	JW2272	JW2364	JW2471	JW5416	JW2730	JW2858
	bglX	evgS	yfjK	ptr	glnE	yojI	nuoM	emrY	hyfF	recN	ygcL	lysS
GFP Minus (Plate No.21)
	1	2	3	4	5	6	7	8	9	10	11	12
A	JW2884	JW2988	JW2085	JW2138	JW2156	JW2217	JW2241	JW2277	JW2318	JW2361	JW2381	JW2400
	yliK	ygiS	yegT	galS	fruB	atoE	yfaW	nuoH	flk	dsdC	ypdE	yfeR
B	JW5478	JW2998	JW2086	JW2139	JW2157	JW2218	JW2243	JW2279	JW2319	JW2362	JW2383	JW2404
	tktA	parE	yegU	yeiB	setB	atoB	yfaY	nuoF	yfcJ	dsdX	ypdG	zipA
C	JW2905	JW3023	JW2095	JW2143	JW2166	JW2229	JW2248	JW2284	JW2320	JW2363	JW2385	JW2407
	speA	yqiK	yehA	lysP	yejB	nrdB	yfbF	lrhA	fabB	dsdA	glk	cysK
D	JW2942	JW3038	JW2100	JW2147	JW2167	JW2233	JW2255	JW2287	JW2326	JW2365	JW2386	JW2415
	yghK	dnaG	mrp	yeiI	yejE	glpQ	menE	yfbQ	aroC	emrK	yfeO	cysA
E	JW2946	JW3039	JW2117	JW2148	JW2174	JW2234	JW2256	JW2293	JW2341	JW2368	JW2388	JW2418
	glcD	rpoD	yehX	yeiJ	yejK	glpT	menC	ackA	fadL	yfdE	mntH	cysP
F	JW2955	JW3043	JW2118	JW2152	JW2201	JW2236	JW2260	JW2312	JW2344	JW2371	JW2389	JW2422
	pitB	aer	yehY	yeiN	ada	glpB	menF	folC	yfdC	frc	nupC	murP
G	JW2956	JW3052	JW2128	JW2153	JW2203	JW2237	JW2266	JW2316	JW2345	JW2375	JW2395	JW2430
	gss	fadH	dusC	yeiC	ompC	glpC	yfbL	usg	intS	ddg	gltX	yfeG
H	JW2962	JW3097	JW2135	JW2155	JW2214	JW2240	JW2271	JW2317	JW2347	JW2376	JW2397	JW2434
	hybC	garD	mglC	fruK	atoC	yfaV	nuoN	pdxB	yfdH	yfdZ	xapB	eutB
GFP Minus (Plate No.22)
	1	2	3	4	5	6	7	8	9	10	11	12
A	JW2435	JW2462	JW2499	JW2532	JW2565	JW2605	JW2653	JW2692	JW2723	JW2760	JW2781	JW2809
	eutA	nlpB	ispG	yphF	yfiF	yfjI	proW	hycD	iap	gudP	csdA	araE
B	JW2436	JW2469	JW2500	JW2535	JW2569	JW2611	JW2654	JW2699	JW2728	JW2766	JW2784	JW2813
	eutH	hyfD	yfgA	glyA	pssA	yfjN	proX	hypD	ygcJ	ygdH	mltA	yqeG
C	JW2437	JW2478	JW2501	JW2536	JW2571	JW2635	JW2660	JW2700	JW2736	JW2767	JW2786	JW2820
	eutG	yfgO	yfgB	hmp	kgtP	ygaF	emrA	hypE	ygcN	sdaC	argA	ygeH
D	JW2439	JW2482	JW2507	JW2538	JW2580	JW2636	JW2669	JW2707	JW2746	JW2768	JW2802	JW2839
	eutE	uraA	pepB	yfhA	pheA	gabD	recA	ygbK	yqcE	sdaB	tas	ygeX
E	JW2442	JW2484	JW2514	JW2542	JW2581	JW2637	JW2680	JW2710	JW2750	JW2770	JW2803	JW2840
	eutI	purM	iscS	yfhD	tyrA	gabT	norV	ygbN	eno	fucO	ygeD	ygeY
F	JW2448	JW2493	JW2522	JW2552	JW2582	JW2638	JW2681	JW2712	JW2756	JW2772	?	JW2841
	talA	xseA	hcaE	lepB	aroF	gabP	norW	nlpD	rumA	fucP	?	hyuA
G	JW2450	JW2496	JW2526	JW2555	JW2602	JW2651	JW5435	JW2715	JW2758	JW2774	JW2806	JW2842
	ypfG	yfgL	hcaD	rseB	intA	nrdF	ascF	truD	gudD	fucK	lysA	yqeA
H	JW2456	JW2498	JW2530	JW2560	JW2603	JW2652	JW2686	JW2721	JW2759	JW2777	JW2807	JW2847
	dapE	hisS	yphD	srmB	yfjH	proV	ascB	cysN	gudX	ygdE	lysR	ssnA
GFP Minus (Plate No.23)
	1	2	3	4	5	6	7	8	9	10	11	12
A	JW2850	JW2885	JW2909	JW2932	JW2994	JW3046	JW3073	JW2088	JW2146	JW2200	JW2231	JW2267
	ygfO	argK	metK	nupG	qseC	ebgR	yqjG	yegW	nfo	alkB	inaA	yfbM
B	JW2866	JW2887	JW2910	JW5494	JW3006	JW5512	JW3087	JW2090	JW2183	JW2205	JW2238	JW2268
	ygfZ	ygfH	galP	hybB	ygiC	ygjI	tdcC	thiD	ccmG	rcsB	yfaD	yfbN
C	JW2869	JW2892	JW2914	JW2964	JW3024	JW3050	JW3088	JW2091	JW2187	JW2215	JW2239	JW2270
	bglA	fbaA	gshB	hybA	rfaE	ygjJ	tdcB	thiM	ccmC	atoD	yfaU	yfbP
D	JW2873	JW2893	JW2917	JW2965	JW3026	JW3058	JW3089	JW2093	JW2188	JW2216	JW2242	JW2275
	gcvT	pgk	yggR	hybO	ygiF	ygjR	tdcA	yohM	ccmB	atoA	yfaX	nuoJ
E	JW2874	JW2894	JW2922	JW2970	JW3028	JW5515	JW3092	JW2124	JW2190	JW2219	JW2246	JW2276
	visC	epd	yggW	yghZ	cca	alx	yhaC	yohD	napC	yfaP	ais	nuoI
F	JW2875	JW2897	JW2923	JW2975	JW3032	JW3060	JW3093	JW2125	JW2192	JW2221	JW2250	JW2280
	ubiH	yggF	yggM	metC	ygiP	sstT	garK	yohF	napH	yfaS	yfbH	nuoE
G	JW2876	JW2900	JW2924	JW2978	JW3035	JW3062	JW3096	JW2140	JW2196	JW2223	JW2257	JW5875
	pepP	cmtA	ansB	yqhD	ygjE	uxaA	garP	folE	napF	yfaT	menB	nuoB
H	JW2880	JW2904	JW2928	JW2985	JW3036	JW3064	JW3101	JW2141	JW2197	JW2226	JW2258	JW2288
	serA	speB	mutY	sufI	ygjD	exuT	kbaZ	yeiG	eco	ubiG	yfbB	yfbR
GFP Minus (Plate No.24)
	1	2	3	4	5	6	7	8	9	10	11	12
A	JW2291	JW2305	JW2324	JW2336	JW2396	JW2416	JW2432	JW2463	JW2505	JW2527	JW2557	JW2586
	yfbU	hisQ	yfcA	yfcV	xapR	cysW	eutL	dapA	sseA	yphA	rpoE	yfiB
B	JW2296	JW2306	JW2325	JW2337	JW2398	JW2417	JW2433	JW2466	JW2511	JW2539	JW2559	JW2588
	yfcD	hisJ	mepA	sixA	xapA	cysU	eutC	hyfA	hscB	yfhG	yfiC	trmD
C	JW2298	JW2307	JW2328	JW2357	JW2399	JW2420	JW2438	JW2470	JW2515	JW2543	JW2561	JW2592
	yfcF	argT	yfcN	yfdQ	yfeN	yfeT	eutJ	hyfE	iscR	tadA	yfiE	ypjD
D	JW2299	JW2308	JW2329	JW2358	JW2406	JW2424	JW2443	JW2473	JW2516	JW2545	JW2562	JW2594
	yfcG	ubiX	yfcO	yfdR	cysZ	yfeX	eutT	hyfH	yfhQ	yfhH	yfiK	grpE
E	JW2301	JW2310	JW2330	JW2366	JW2410	JW2425	JW2444	JW2477	JW2517	JW2548	JW2564	JW2596
	yfcH	cvpA	yfcP	evgA	crr	yfeY	eutQ	focB	suhB	pdxJ	ung	uppS
F	JW2302	JW2313	JW2331	JW2372	JW2411	JW2428	JW2451	JW2483	JW2518	JW2550	JW2575	JW2601
	yfcI	accD	yfcQ	yfdX	pdxK	amiA	yffH	upp	yfhR	era	yfiH	smpB
G	JW2303	JW2314	JW2332	JW2378	JW2413	JW2429	JW2460	JW2485	JW2523	JW2551	JW2577	JW2607
	hisP	dedA	yfcR	ypdB	yfeS	hemF	ypfJ	purN	hcaF	rnc	yfiO	yfjJ
H	JW2304	JW2315	JW2333	JW2379	JW2414	JW2431	JW2461	JW2490	JW2525	JW2556	JW2584	JW2614
	hisM	truA	yfcS	ypdC	cysM	yffI	purC	yfgI	hcaB	rseA	yfiR	yfjQ
GFP Minus (Plate No.25)
	1	2	3	4	5	6	7	8	9	10	11	12
A	JW2615	JW2665	JW2694	JW2714	JW2738	JW2779	JW2811	JW2863	JW2891	JW2918	JW2947	JW2976
	yfjR	yqaB	hycB	surE	ygcP	gcvA	kduI	fldB	mscS	yggS	glcC	yghB
B	JW2625	JW2668	JW2697	JW2717	JW2748	JW2783	JW2819	JW2867	JW2895	JW2919	JW2952	JW2986
	yfjY	recX	hypB	ispD	ygcF	ygdL	ygeG	yqfA	yggC	yggT	yghR	plsC
C	JW2629	JW2670	JW2704	JW2720	JW2752	JW2795	JW2833	JW2870	JW2896	JW2921	JW2954	JW5502
	ypjB	ygaD	pphB	cysC	mazG	thyA	ygeR	ygfF	yggD	yggV	yghT	ygiV
D	JW2639	JW2674	JW2705	JW2722	JW2762	JW2796	JW2835	JW2879	JW2903	JW2925	JW2960	JW2993
	csiR	srlD	ygbI	cysD	yqcB	lgt	xdhB	ygfA	yggG	yggN	hybE	qseB
E	JW2643	JW2676	JW2706	JW2725	JW2764	JW2798	JW2848	JW2883	JW2911	JW2927	JW2961	JW2996
	ygaP	srlR	ygbJ	ygbT	syd	nudH	ygfM	argP	sprT	yggH	hybD	mdaB
F	JW2657	JW2683	JW2708	JW2726	JW2765	JW2800	JW2857	JW2886	JW2912	JW2934	JW2971	JW2999
	ygaZ	hydN	ygbL	ygcH	yqcD	ygdQ	idi	ygfG	endA	yqgA	yqhA	yqiA
G	JW2659	JW2689	JW2709	JW2729	JW2771	JW2808	JW2861	JW2889	JW2913	JW2935	JW2972	JW3000
	mprA	hycG	ygbM	ygcK	fucA	ygeA	dsbC	yggE	yggJ	yghD	yghA	cpdA
H	JW2662	JW2690	JW2713	JW2732	JW2776	JW2810	JW2862	JW2890	JW2915	JW2939	JW2974	JW3002
	luxS	hycF	pcm	cysH	fucR	kduD	xerD	argO	yqgE	pppA	exbB	nudF
GFP Minus (Plate No.26)
	1	2	3	4	5	6	7	8	9	10	11	12
A	JW3007	JW3034	JW3076	JW2169	JW2252	JW2322	JW2387	JW2441	JW2509	JW2563	JW2604	JW2640
	zupT	ttdB	yhaJ	yejG	yfbW	yfcL	ypeC	cchA	fdx	yfiD	alpA	ygaU
B	JW3009	JW3040	JW3077	JW2173	JW2254	JW2340	JW2393	JW2445	JW2512	JW2566	JW2610	JW2641
	ribB	ygjF	yhaK	rplY	pmrD	yfcZ	yfeC	eutP	iscA	trxC	yfjM	yqaE
C	JW3011	JW3041	JW3091	JW2175	JW2261	JW2346	JW2394	JW2455	JW2513	JW2570	JW2618	JW2642
	ygiL	yqjH	yhaB	yejL	elaB	yfdG	yfeD	yffB	iscU	yfiM	yfjT	ygaV
D	JW3022	JW3042	JW3095	JW2185	JW2262	JW2350	JW2408	JW2457	JW2524	JW2578	JW2619	JW2644
	yqiJ	yqjI	garL	ccmE	elaA	yfdK	ptsH	ypfN	hcaC	yfiA	yfjU	stpA
E	JW3027	JW3057	JW3100	JW2195	JW2274	JW2352	JW2412	JW2465	JW2537	JW2587	JW2624	JW2645
	htrG	ygjQ	agaR	napD	nuoK	yfdM	yfeK	bcp	glnB	rplS	yfjX	ygaW
F	JW3029	JW3061	JW2092	JW2230	JW2283	JW2356	JW2426	JW2475	JW2546	JW2598	JW2626	JW2646
	bacA	ygjV	yohL	yfaE	nuoA	yfdP	yfeZ	hyfJ	yfhL	smpA	yfjZ	ygaC
G	JW3031	JW3065	JW2099	JW2232	JW2292	JW2359	JW2427	JW2502	JW2547	JW2599	JW2627	JW2647
	ygiH	exuR	yehE	yfaH	yfbV	yfdS	ypeA	ndk	acpS	yfjF	ypjF	ygaM
H	JW3033	JW3066	JW2112	JW2245	JW2300	JW2374	JW2440	JW2508	JW2554	JW2600	JW2633	JW2655
	ttdA	yqjA	yehS	yfaO	folX	yfdY	cchB	yfhJ	rseC	yfjG	yqaD	ygaX
GFP Minus (Plate No.27)
	1	2	3	4	5	6	7	8	9	10	11	12
A	JW2658	JW2698	JW2754	JW2801	JW2872	JW2926	JW2992	JW3053	JW3113	JW3328	JW3395	JW3566
	ygaH	hypC	chpR	ygdR	gcvH	yggL	ygiW	ygjM	yraJ	nirB	glgB	rhsA
B	JW2666	JW2702	JW2761	JW2817	JW2878	JW2929	JW2997	JW3054	JW3116	JW3359	JW3434	JW3625
	csrA	ygbA	yqcA	yqeK	zapA	yggX	ygiN	ygjN	yraM	mrcA	zntA	spoT
C	JW2673	JW2716	JW2763	JW2824	JW2882	JW2938	JW3001	JW3067	JW3137	JW3361	JW5679	JW3627
	srlB	ispF	yqcC	ygeL	yqfE	yghG	yqiB	yqjB	infB	yrfF	rhsB	recG
D	JW2675	JW2718	JW2775	JW2831	JW2901	JW2944	JW3021	JW3070	JW5536	JW3372	JW3465	JW3631
	gutM	ftsB	fucU	ygeP	cmtB	glcG	glgS	yqjE	arcB	feoB	prlC	yicI
E	JW2687	JW2719	JW2778	JW2836	JW2906	JW2958	JW3030	JW3071	JW3179	JW3379	JW3482	JW5625
	hycI	ygbE	ygdD	xdhC	yqgB	hybG	folB	yqjK	gltB	malQ	mdtF	gyrB
F	JW2688	JW2735	JW2782	JW2864	JW2907	JW2966	JW3037	JW3074	JW3183	JW5689	JW3492	JW3778
	hycH	ygcM	ygdK	ygfX	yqgC	yghW	rpsU	yhaH	yhcD	malP	yhjG	cyaA
G	JW2695	JW2737	JW2791	JW2865	JW2908	JW2973	JW3045	JW3075	JW3234	JW3381	JW3500	JW3786
	hycA	ygcO	ppdC	ygfY	yqgD	exbD	ygjH	yhaI	acrF	malT	bcsB	uvrD
H	JW2696	JW2753	JW2794	JW2868	JW2916	JW2982	JW3048	JW3098	JW3302	JW3391	JW3530	JW3805
	hypA	chpA	ppdA	yqfB	yqgF	yqhH	ebgC	sohA	fusA	glgP	glyS	metE
GFP Minus (Plate No.28)
	1	2	3	4	5	6	7	8	9	10	11	12
A	JW3822	JW3950	JW4092	JW4313	JW3394	JW3573	?	JW3849	JW3985	JW4115	JW4355	JW3140
	fadB	rpoB	cadA	hsdR	glgX	mtlA	?	yihQ	pgi	frdA	slt	argG
B	JW3835	JW3951	JW4120	JW3145	JW3412	JW3578	JW3683	JW3868	JW4026	JW4128	JW3105	JW3143
	polA	rpoC	yjeP	ftsH	ggt	lldP	yidC	frvR	yjcE	mutL	agaS	glmM
C	JW3865	JW3977	JW4180	JW3209	JW3455	JW3622	JW3698	JW3927	JW4028	JW4171	JW3114	JW3149
	fdoG	arpA	ytfN	aaeB	yhiJ	ligB	bglH	yijP	actP	cpdB	yraK	dacB
D	JW3906	JW3979	JW4197	JW3313	JW3487	JW3630	JW3700	JW3958	JW4030	JW4179	JW3120	JW3150
	priA	metH	nrdD	kefB	treF	yicH	bglF	thiC	acs	ytfM	yraQ	obgE
E	JW3911	JW3989	JW4201	JW3315	JW3506	JW3640	JW3707	JW3970	JW4035	JW4198	JW3127	JW3151
	metL	yjbH	mgtA	yheS	bcsG	ade	glmS	purH	nrfE	treC	yhbU	yhbE
F	JW3914	JW4019	JW4215	JW3365	JW3513	JW3646	JW3719	JW3974	JW4083	JW4259	JW3129	JW3154
	katG	uvrA	valS	yhgE	dppA	ilvB	gidA	aceB	fumB	yjhG	yhbW	ispB
G	JW3923	JW4040	JW4251	JW3366	JW3543	JW3655	JW5604	JW3976	JW4086	JW4318	JW3130	JW3156
	pflD	fdhF	fecA	pck	malS	yidK	rep	aceK	dcuS	tsr	mtr	murA
H	JW3928	JW4070	JW5780	JW3385	JW3563	JW3662	JW3773	JW3980	JW4103	JW4354	JW3138	JW3163
	ppc	yjdA	fimD	rtcR	selB	yidE	aslA	yjbB	groL	yjjK	nusA	yrbG
GFP Minus (Plate No.29)
	1	2	3	4	5	6	7	8	9	10	11	12
A	JW3164	JW3204	JW3233	JW3294	JW3343	JW3384	JW3421	JW3457	JW3489	JW3509	JW3540	JW3564
	kdsD	degS	acrE	gspK	yhfW	rtcB	livM	yhiL	yhjC	dppF	xylH	selA
B	JW3169	JW3213	JW3250	JW3301	JW3344	JW3389	JW3423	JW3459	JW3490	JW3510	JW3541	JW3571
	rpoN	tldD	rsmB	tufA	yhfX	glpD	livK	yhiN	yhjD	dppD	xylR	yibH
C	JW3180	JW3216	JW3251	JW3316	JW3347	JW3392	JW3425	JW3460	JW3491	JW3512	JW5652	JW3574
	gltD	rng	trkA	yheT	trpS	glgA	livJ	pitA	yhjE	dppB	avtA	mtlD
D	JW3189	JW3219	JW3257	JW3322	JW3351	JW3393	JW3427	JW3463	JW3495	JW3516	JW3547	JW3580
	yhcG	mreC	rpoA	argD	damX	glgC	ftsX	yhiP	yhjJ	yhjX	yiaK	lldD
E	JW3193	JW3220	JW3262	JW3327	JW3352	JW3396	JW3429	JW3467	JW3496	JW3533	JW3551	JW3583
	nanT	mreB	secY	tsgA	aroB	asd	ftsY	gor	dctA	yiaH	yiaO	gpsA
F	JW3196	JW3222	JW3285	JW3331	JW3354	JW3403	JW3441	JW3481	JW3499	JW3536	JW3552	JW3587
	dcuD	yhdH	gspA	cysG	hofQ	yhhX	nikA	mdtE	bcsZ	xylB	lyxK	gpmI
G	JW3201	JW3224	JW3288	JW3333	JW3367	JW3406	JW3451	JW3485	JW3504	JW3537	JW3557	JW3590
	yhcM/zapE	accC	gspE	frlA	envZ	yhhZ	yhhI	gadA	bcsE	xylA	yiaU	yibD
H	JW3203	JW3226	JW3289	JW3339	JW5690	JW3418	JW3454	JW3486	JW3508	JW3538	JW3558	JW3591
	degQ	panF	gspF	yhfS	gntT	ugpB	yhiI	yhjA	yhjV	xylF	yiaV	tdh
GFP Minus (Plate No.30)
	1	2	3	4	5	6	7	8	9	10	11	12
A	JW3592	JW3607	JW3654	JW3692	JW3732	JW3756	JW5594	JW3831	JW3859	JW3896	JW3932	JW3969
	kbl	rfaQ	yidJ	yieG	rbsR	rho	aslB	yihE	yiiD	glpX	argH	purD
B	JW3595	JW3608	JW3660	JW3699	JW3733	JW3758	JW3774	JW3838	JW3867	JW3897	JW3937	JW3975
	rfaF	kdtA	glvC	bglB	hsrA	rfe	hemY	hemN	yiiG	glpK	trmA	aceA
C	JW3597	JW3628	JW3677	JW3706	JW3738	JW5599	JW3775	JW3839	JW3869	JW3902	JW3940	JW3984
	rfaL	gltS	recF	pstS	yifB	rffD	hemX	glnG	frvX	hslU	murB	lysC
D	JW3598	JW3629	JW3678	JW3708	JW3740	JW5598	JW5584	JW3840	JW5561	JW3905	JW3943	JW3991
	rfaK	yicE	dnaN	glmU	ilvG	rffG	pldB	glnL	rhaA	cytR	tufB	xylE
E	JW3601	JW3633	JW3679	JW3710	JW3745	JW3765	JW3809	JW3841	JW3875	JW3910	JW3953	JW3993
	rfaJ	setC	dnaA	atpD	ilvA	rffA	rmuC	glnA	rhaB	metB	thiH	malF
F	JW3602	JW3641	JW3684	JW3712	JW3747	JW3766	JW3819	JW3844	JW3878	JW3921	JW3961	JW3994
	rfaI	uhpT	trmE	atpA	ilvC	wzxE	ubiD	yihM	rhaT	frwC	hemE	malE
G	JW3603	JW3642	JW3686	JW3722	JW5603	JW3769	JW5578	JW3845	JW3882	JW3929	JW3967	JW3995
	rfaB	uhpC	tnaA	asnA	gpp	wzyE	fadA	yihN	cpxA	argE	zraS	malK
H	JW3606	JW3643	JW3688	JW3728	JW3753	JW5595	JW3823	JW3848	JW3888	JW3930	JW3968	JW3996
	rfaG	uhpB	mdtL	rbsA	rhlB	yifK	pepQ	yihP	sbp	argC	zraR	lamB
GFP Minus (Plate No.31)
	1	2	3	4	5	6	7	8	9	10	11	12
A	JW3998	JW4027	JW4060	JW4090	JW4125	JW4166	JW4217	JW4258	JW4295		JW4352	JW3110
	yjbI	yjcF	phnI	lysU	yjeF	cycA	pepA	yjhF	yjiJ	prfC	radA	agaI
B	JW4004	JW4031	JW4066	JW4091	JW4124	JW4168	JW4218	JW4266	JW4299	JW4340		JW3111
	dinF	nrfA	phnD	yjdL	yjeS	ytfF	yjgP	sgcC	yjiN	yjjU	nadR	yraH
C	JW4011	JW4038	JW4072	JW4093	JW4127	JW4177	JW4220	JW4271	JW4300	JW4343	JW4362	JW3112
	qor	gltP	proP	cadB	amiB	ytfL	yjgR	yjhR	yjiO	yjjI	creC	yraI
D	JW4012	JW4041	JW4073	JW4094	JW4131	JW4191	JW4221	JW4272	JW4303	JW4345	JW4363	JW3115
	dnaB	yjcP	basS	cadC	hflX	fbp	idnR	yjhS	yjiR	deoA	creD	yraL
E	JW4013	JW4043	JW4076	JW4101	JW4132	JW4192	JW4222	JW4284	JW4311	JW4346	JW5527	JW3118
	alr	yjcR	adiC	yjeH	hflK	mpl	idnT	gntP	hsdS	deoB	agaA	yraO
F	JW4014	JW4047	JW4080	JW4106	JW4133	JW4194	JW4224	JW4285	JW4312	JW4348	JW3106	JW3119
	tyrB	alsC	melA	yjeK	hflC	pmbA	idnD	uxuA	hsdM	yjjJ	kbaY	yraP
G	JW4022	JW4048	JW4081	JW4111	JW4135	JW4199	JW4227	JW4286	JW4319	JW4349	JW3108	JW3125
	yjcC	alsA	melB	ampC	purA	treB	intB	uxuB	yjiZ	lplA	agaC	yhbS
H	JW4025	JW4056	JW4084	JW4121	JW4144	JW4211	JW4249	JW4291	JW4333	JW4351	JW3109	JW3126
	yjcD	phnM	dcuB	psd	yjfC	argI	fecC	iadA	rsmC	serB	agaD	yhbT
GFP Minus (Plate No.32)
	1	2	3	4	5	6	7	8	9	10	11	12
A	JW3132	JW3165	JW3176	JW3197	JW3232	JW3265	JW3291	JW5702	JW3349	JW3386	JW3417	JW3440
	nlpI	kdsC	elbB	sspB	envR	rpsE	gspH	crp	rpe	glpR	ugpA	acpT
B	JW3135	JW3166	JW3178	JW3198	JW3236	JW3267	JW3293	JW3323	JW3350	JW5687	JW3420	JW3442
	truB	yrbK	yhcC	sspA	yhdW	rplF	gspJ	pabA	dam	glpG	livG	nikB
C	JW3144	JW3167	JW3181	JW3205	JW3239	JW3270	JW3297	JW3324	JW3357	JW3397	JW3422	JW3443
	folP	yhbN	gltF	mdh	yhdZ	rplE	gspO	fic	yrfC	yhgN	livH	nikC
D	JW3146	JW3168	JW3182	JW3212	JW3242	JW3276	JW3303	JW3326	JW3360	JW3400	JW3426	JW3444
	rrmJ	yhbG	yhcA	aaeR	aroE	rpsC	rpsG	ppiA	nudE	gntK	rpoH	nikD
E	JW3159	JW3171	JW3188	JW3217	JW3243	JW3279	JW3309	JW3330	JW3368	JW3402	JW3428	JW3445
	yrbC	ptsN	yhcF	yhdE	yrdC	rplB	fkpA	nirC	ompR	yhhW	ftsE	nikE
F	JW3160	JW3172	JW3192	JW3218	JW3248	JW3281	JW3311	JW3337	JW3374	JW3405	JW3430	JW3466
	yrbD	yhbJ	nanE	mreD	def	rplD	slyD	frlD	yhgA	yhhY	yhhF	yhiR
G	JW3161	JW3174	JW3194	JW3227	JW3249	JW3282	JW3314	JW3342	JW3375	JW3414	JW3433	JW3471
	yrbE	yrbL	nanA	prmA	fmt	rplC	kefG	php	bioH	ugpQ	yhhN	yhiS
H	JW3162	JW3175	JW3195	JW3228	JW3258	JW3286	JW3318	JW3348	JW3377	JW3416	JW3436	JW3475
	yrbF	mtgA	nanR	dusB	rpsD	gspC	prkB	gph	gntY	ugpE	yhhQ	yhiF
GFP Minus (Plate No.33)
	1	2	3	4	5	6	7	8	9	10	11	12
A	JW5670	JW3518	JW3565	JW3599	JW3620	JW3656	JW3691	JW3705	JW3741	JW3784	JW3815	JW3843
	yhiD	tag	yibF	rfaZ	dinD	yidL	yieF	pstC	ilvG	xerC	tatC	yihL
B	JW3479	JW5657	JW3568	JW3600	JW3621	JW3658	JW3693	JW3711	JW5606	JW3785	JW3818	JW3850
	hdeD	yiaD	yibA	rfaY	yicG	glvG	yieH	atpG	ilvE	yigB	rfaH	yihR
C	JW3480	JW3531	JW5647	JW3604	JW3623	JW3659	JW3695	JW3713	JW3746	JW3789	JW3820	JW3852
	gadE	glyQ	yibJ	rfaS	gmk	glvB	cbrC	atpH	ilvY	corA	fre	yihT
D	JW3483	JW5653	JW3575	JW3605	JW3626	JW3661	?	JW3716	JW3763	JW3794	JW3827	JW3853
	gadW	bax	mtlR	rfaP	trmH	yidP	?	atpB	rffH	pldA	hemG	yihU
E	JW3484	JW3546	JW3579	JW3610	JW3634	JW3670	JW3701	JW3718	JW5597	JW3803	JW3829	JW3857
	gadX	yiaJ	lldR	mutM	yicL	dgoK	bglG	gidB	rffC	yigM	mobA	rbn
F	JW3488	JW3553	JW3582	JW3617	JW3635	JW3674	JW3702	JW3729	JW3770	JW3808	JW3832	JW3862
	yhjB	sgbH	cysE	pyrE	nlpA	yidA	phoU	rbsC	rffM	udp	dsbA	fdhE
G	JW3493	JW3555	JW3594	JW3618	JW3644	JW3689	JW3703	JW3730	JW3776	JW5581	JW3834	JW3863
	yhjH	sgbE	rfaD	rph	uhpA	yidZ	pstB	rbsB	hemD	ubiE	yihG	fdoI
H	JW3511	JW3556	JW3596	JW3619	JW3650	JW3690	JW3704	JW3731	JW3783	JW3811	JW3837	JW3864
	dppC	yiaT	rfaC	yicC	yidF	yieE	pstA	rbsK	yigA	yigP	yihI	fdoH
GFP Minus (Plate No.34)
	1	2	3	4	5	6	7	8	9	10	11	12
A	JW3866	JW3890	JW3908	JW3941	JW3889	JW3988	JW4032	JW4055	JW4077	JW4129	JW4155	JW4185
	fdhD	tpiA	yiiX	birA	cdh	yjbG	nrfB	phnN	adiY	miaA	ulaE	ppa
B	JW3873	JW3891	JW3913	JW3942	JW5548	JW3992	JW4033	JW4057	JW4079	JW4138	JW4156	JW4186
	rhaD	yiiQ	metF	coaA	nudC	malG	nrfC	phnL	melR	rlmB	ulaF	ytfQ
C	JW3876	JW3895	JW3916	JW3945	JW3963	JW3997	JW4034	JW5727	JW4082	JW4140	JW4162	JW4193
	rhaS	fpr	yijF	nusG	yjaG	malM	nrfD	phnK	yjdF	yjfJ	yjfZ	yjgA
D	JW3877	JW3898	JW3918	JW3947	JW3965	JW4000	JW4037	JW4061	JW4085	JW4141	JW4167	JW4200
	rhaR	glpF	fsaB	rplA	yjaH	ubiA	nrfG	phnH	dcuR	yjfK	ytfE	treR
E	JW3879	JW3900	JW3924	JW3948	JW3973	JW4003	JW4039	JW4063	JW4105	JW4143	JW4169	JW4204
	sodA	rraA	pflC	rplJ	metA	lexA	yjcO	phnF	yjeJ	yjfM	ytfG	pyrB
F	JW3883	JW3901	JW3926	JW3952	JW3978	JW4008	JW4046	JW4065	JW4107	JW4148	JW4172	JW4207
	cpxR	menA	yijO	htrC	iclR	yjbM	alsE	phnE	efp	yjfP	cysQ	yjgI
G	JW3886	JW3903	JW3933	JW3956	JW3981	JW4015	JW4049	JW4067	JW4110	JW4149	JW4175	JW4208
	fieF	hslV	oxyR	thiF	pepE	aphA	alsB	phnC	blc	ulaR	ytfJ	yjgJ
H	JW3887	JW3904	JW3935	JW3957	JW3982	JW4020	JW4053	JW4074	JW4114	JW4154	JW4178	JW4223
	pfkA	ftsN	fabR	thiE	yjbC	ssb	phnP	basR	frdB	ulaD	msrA	idnO
GFP Minus (Plate No.35)
	1	2	3	4	5	6	7	8	9	10	11	12
A	JW4225	JW4263	JW4281	JW4325	JW4344	JW3102	JW3142	JW3173	JW3225	JW3254	JW3266	JW3277
	idnK	sgcE	fimF	dnaC	deoC	agaV	secG	npr	yhdT	zntR	rplR	rplV
B	JW4247	JW4265	JW4282	JW4326	JW4347	JW3103	JW3147	JW3187	JW3229	JW3255	JW3268	JW3278
	fecE	sgcQ	fimG	dnaT	deoD	agaW	yhbY	yhcE	fis	yhdN	rpsH	rpsS
C	JW4248	JW4268	JW4283	JW4329	JW4350	JW3107	JW3148	JW3190	JW3231	JW3256	JW3269	JW3280
	fecD	yjhP	fimH	yjjQ	ytjB	agaB	greA	yhcH	yhdU	rplQ	rpsN	rplW
D	JW4250	JW4269	JW4287	JW4331	JW4358	JW3117	JW3152	JW3199	JW3235	JW3259	JW3271	JW3283
	fecB	yjhQ	uxuR	fhuF	ytjC	yraN	rpmA	rpsI	yhdV	rpsK	rplX	rpsJ
E	JW4252	JW4275	JW4288	JW4336	JW4359	JW3123	JW3153	JW3200	JW3241	JW3260	JW3272	JW3284
	fecR	fimB	yjiC	yjjG	rob	yhbP	rplU	rplM	yrdB	rpsM	rplN	pioO
F	JW4253	JW4276	JW4290	JW4338	JW4361	JW3124	JW3155	JW3206	JW3245	JW3261	JW3273	JW3290
	fecI	fimE	yjiE	osmY	creB	yhbQ	sfsB	argR	smg	rpmJ	rpsQ	gspG
G	JW4261	JW4277	JW4302	JW4341	JW4364	JW3134	JW3157	JW3208	JW3252	JW3263	JW3274	JW3298
	yjhI	fimA	yjiQ	yjjV	arcA	rpsO	yrbA	yhcO	mscL	rplO	rpmC	bfr
H	JW4262	JW4279	JW4314	JW4342	JW4366	JW3136	JW3170	JW3223	JW3253	JW3264	JW3275	JW3299
	sgcR	fimC	mrr	yjjW	yjtD	rbfA	yhbH	accB	yhdL	rpmD	rplP	bfd
GFP Minus (Plate No.36)
	1	2	3	4	5	6	7	8	9	10	11	12
A	JW3304	JW3325	JW3388	JW3449	JW3524	JW3570	JW3609	JW3652	JW3685	JW3739	JW3813	JW3899
	rpsL	yhfG	glpE	yhhH	yiaG	yibG	coaD	yidH	tnaC	ilvL	tatA	yiiU
B	JW3305	JW3329	JW3390	JW3461	JW3525	JW3572	JW3611	JW3653	JW3694	JW3742	JW3830	JW3907
	yheL	nirD	yzgL	yhiO	cspA	yibI	rpmG	yidI	yieI	ilvM	yihD	rpmE
C	JW3306	JW3332	JW3411	JW3462	JW3526	JW3576	JW3612	JW3663	JW3709	JW3748	JW3858	JW3922
	yheM	yhfL	yrhB	uspA	hokA	yibT	rpmB	ibpB	atpC	ppiC	dtd	frwB
D	JW3307	JW3356	JW3413	JW3468	JW3532	JW3577	JW3615	JW3664	JW3714	JW3750	JW3871	JW3925
	yheN	yrfB	yhhA	arsR	ysaB	yibL	dut	ibpA	atpF	yifN	frvA	frwD
E	JW3310	JW3363	JW3424	JW3470	JW3545	JW3581	JW3624	JW3675	JW3715	JW3755	JW3872	JW3936
	slyX	hslR	yhhK	arsC	yiaI	yibK	rpoZ	yidB	atpE	rhoL	yiiL	yijD
F	JW3312	JW3369	JW3432	JW3478	JW3548	JW3584	JW3645	JW3680	JW3720	JW3779	JW3892	JW3944
	yheV	greB	yhhM	hdeA	yiaL	secB	ilvN	rpmH	mioC	cyaY	yiiR	secE
G	JW3317	JW3371	JW3435	JW3503	JW3549	JW3585	JW3647	JW3681	JW3721	JW3781	JW3893	JW3946
	yheU	feoA	yhhP	yhjR	yiaM	grxC	ivbL	rnpA	asnC	yifL	yiiS	rplK
H	JW3319	JW3373	JW3446	JW3519	JW3559	JW3586	JW3651	JW3682	JW3737	JW3790	JW3894	JW3959
	yhfA	yhgG	nikR	yiaC	yiaW	yibN	yidG	yidD	yifE	yigF	yiiT	rsd
GFP Minus (Plate No.37)
	1	2	3	4	5	6	7	8	9	10	11	12
A	JW3964	JW4007	JW4054	JW4097	JW4130	JW4158	JW4195	JW4234	JW4304	JW4365	JW1369	JW5354
	hupA	yjbL	phnO	cutA	hfq	rpsF	cybC	yjgX	yjiS	yjjY	ynaE	yohO
B	JW3971	JW4017	JW4062	JW4100	JW4134	JW4159	JW4196	JW4236	JW4310	JW0508	JW1557	JW5966
	yjaA	yjbQ	phnG	fxsA	yjeT	priB	nrdG	yjgZ	yjiW	ylbE	ydfV	ldrD
C	JW3972	JW4018	JW4064	JW4102	JW4136	?	JW4203	JW4242	JW4316	JW1134	JW1559	JW5959
	yjaB	yjbR	phnE	groS	yjeB	?	pyrI	yjhE	yjiX	ymfM	ydfW	ldrC
D	JW3983	JW4023	JW4068	JW4112	JW4139	JW4161	JW4205	JW4246	JW4327	JW1123	JW2102	JW5257
	yjbD	soxS	phnB	frdD	yjfI	rplI	pyrL	yjhV	yjjB	ymfD	molR	ynfP
E	JW3986	JW4024	JW4069	JW4113	JW4142	JW4163	JW4206	JW4264	JW4334	JW1128	JW2621	JW5141
	yjbE	soxR	phnA	frdC	yjfL	ytfA	yjgH	sgcA	holD	ymfH	yfjV	ycdN
F	JW3990	JW4029	JW4087	JW4118	JW4152	JW4181	JW4212	JW5967	JW4335	JW1130	JW2845	JW5203
	yjbA	yjcH	yjdI	yjeN	ulaB	ytfP	yjgD	sgcB	rimI	ymfJ	ygfJ	ymjB
G	JW4002	JW4036	JW4088	JW4119	JW4153	JW4182	JW4216	JW5968	JW4356	JW1147	JW2098	JW5737
	dgkA	nrfF	yjdJ	yjeO	ulaC	yzfA	holC	yjhX	trpR	elbA	yehD	ecnA
H	JW4005	JW4051	JW4089	JW4126	JW4157	JW4184	JW4233	JW4292	JW4360	JW1148	JW1705	JW5963
	yjbJ	rpiB	yjdK	yjeE	yjfY	chpB	yjgW	yjiG	creA	ycgX	pheM	blr
GFP Minus (Plate No.38)
	1	2	3	4	5	6	7	8	9	10	11	12
A	JW5198	JW5225	JW5732	JW5213	JW5387	JW1562	JW0334
	yciX	hokB	yjdO	rzoR	torI	dicA	lacY
B	JW5210	JW5102	JW5253	JW5199		JW2805	JW0431
	ydaG	ybhT	gnsB	yciX		galR	ppiD
C	JW5358	JW5173	JW5232	JW5663		JW3804	JW0454
	yohH	icdC	ydcX	bcsF		metR	kefA
D	JW5386	JW5084	JW5136	JW5399		JW3909	JW4160
	ypdJ	hokE	ymdF	yfgG		metJ	rpsR
E	JW5076	JW5002	JW5230	JW5303		JW2181
	ylcG	hokC	yncN	yebW		narP
F	JW5034	JW5254	JW5244	JW5208		JW0145
	ykgM	ynfN	yneL	lar		mrcB
G	JW5423	JW5517	JW5420	JW5008		JW1202
	pinH	yhaL	ypjM	yacG		prfA
H	JW4108	JW5227	JW5080	JW5421		JW0941
	ecnB	yncK	rzoD	ypjJ		sulA
GFP Minus (Plate No.48)				(strat from here, keep the original plates)
	1	2	3	4	5	6	7	8	9	10	11	12
A	JW5237	JW5235		JW5823		JW5298	JW5835	JW5035	JW5718	JW5965		JW5060
	yncM	yncH		ydcH		yobH	yefM	ykgM	yjcB	yicS		bolA
B	JW5169	JW5134	JW5563		JW5251	JW5023	JW5750	JW5215			JW5259	JW5154
	ymfT	cspH	yiiF		ynfO	ykfF	chpS	ydbJ			ynfD	yceQ
C		JW5070	JW5525	JW5448	JW5797	JW5763	JW5361	JW5683	JW5438	JW5212	JW5133	JW5054
		ybcJ	tdcR	ygdI	yjjZ	yjgX	yeiW	yhhL	ygbF	rzpR	ymcD	psiF
D	JW5541	JW5053	JW5456	JW5317		JW5716	JW5331	JW5460	JW5505		JW3069
	aaeX	yaiZ	ygeI	yodD		yjbO	yoeB	ygeN	yqiC		yqjD
E	JW5749	JW5402		JW5151	JW5302		JW5152	JW5742	JW5479	JW5383	JW5826
	ytfK	yfgJ		yceK	yebV		yceP	yjfN	yggU	tfaS	asr
F		JW5255	JW5049	JW5033	JW5039	JW5678	JW5106			JW5145	JW5837	JW5669
		essQ	ykiB	ykgL	ykgI	yrhC	ybiM			ymdE	yegR	hdeB
G	JW5095	JW5239	JW5003		JW5827		JW0216	JW5178	JW5816		JW5738
	ybfH	bdm	yaaY		ydhL		dinJ	ymgG	ybfE		sugE
H		JW5207	JW5179	JW5770	JW5359	JW5044	JW5540	JW5131	JW5535		JW5090	JW5389
		ydaQ	ymgH	yjhD	yeiS	yahM	yhcN	yccX	yrbB		ybeB	ypdH
GFP Minus (Plate No.49)
	1	2	3	4	5	6	7	8	9	10	11	12
A	JW5325	JW5346	JW5496	JW3949	JW5611	JW5850	JW5450	JW5846	JW5340	JW5129	JW5063	JW5468
	yeeL	yohN	yghY	rplL	atpI	yqjF	ygdB	ygeO	gatR	mgsA	ylaC	ygfS
B	JW5216			JW5516	JW5590	JW5782	JW5252		JW5180	JW5022		JW5310
	ydbL			yqjC	yigG	yjiD	ydfO		ycgN	yafX		yecT
C	JW5856	JW5654	JW5328	JW5083		JW5674	JW5094	JW5327	JW5132	JW5704	JW5278	JW5209
	trxA	yiaB	yoeF	ybdF		yhiK	ybfG	yeeP	etp	gspM	arpB	sieB
D	JW5743	JW5493	JW5764	JW5418	JW5249		JW5081	JW5459		JW5351	JW5335	JW5147
	yjfO	hybF	yjgX	yfjO	marA		ybcV	ygeM		yehR	nudD	ycdZ
E	JW5177	JW5168	JW5296	JW5457	JW5814	JW5326	JW5864	JW5267	JW5756	JW5164	JW5455	JW5058
	ymgD	ymfI	yoaC	pbl	yaiF	yoeA	yrhA	slyA	yjgK	ymfA	yqeJ	yajQ
F	JW5633	JW5295		JW5706	JW5755	JW5308	JW5171	JW5248	JW5637	JW5079	JW5424	JW5795
	yidQ	yoaB		gspI	yjgF	yecN	ymfS	marR	yicN	rzpD	ypjC	yjjA
G	JW5425	JW5736	JW5412		JW5373	JW5539	JW5130	JW5458	JW5533		JW5319	JW5385
	ygaQ	yjeI	yfiL		yfbJ	yhcB	yccU	ygeK	yhbC		yedS	yfdN
H	JW5339	JW5697	JW5316	JW5747		JW5694	JW5857	JW5619	JW5065	JW5588	JW5001	JW5138
	yegP	yhfU	fliO	ytfH		yrfA	rbsD	tnaB	ybbJ	yigI	htgA	ycdH
GFP Minus (Plate No.50)
	1	2	3	4	5	6	7	8	9	10	11	12
A	JW5713	JW5714		JW5779	JW5413	JW5815	JW5473	JW5426	JW5262		JW5711	JW5378
	ubiC	zur		fimI	rimM	tfaD	ygfB	yqaC	dmsD		yjbF	dedD
B	JW5217	JW5580	JW5323	JW5122	JW5381	JW5451	JW5155	JW5112	JW5628	JW5454	JW5165	JW5170
	paaD	tatB	yodB	ycbQ	yfcM	ppdB	yceF	ybjG	dgoA	yqeH	hflD	ymfP
C	JW5558	JW5123	JW5224	JW5056	JW5127	JW5429	JW5356	JW5566	JW5746	JW5186	JW5157	JW5109
	cpxP	ycbV	cybB	yajI	ymbA	srlA	yohC	yihX	fklB	dhaL	ycfM	fsaA
D	JW5758	JW5072	JW5182	JW5829	JW5784	JW5830	JW5057		JW5586	JW5159	JW5089	JW5865
	yjgM	sfmF	dsbB	infC	kptA	yebN	yajL		rhtC	ycfQ	lipB	yrfG
E	JW5514	JW5529	JW5011		JW5710	JW5309	JW5031	JW5306	JW5585	JW5073	JW5376	JW5643
	ygjP	yhbO	ligT		yrdA	yecM	ykgK	yebB	rhtB	fimZ	yfbT	yicR
F	JW5801	JW5400	JW5172	JW5158	JW5377	JW5307	JW5004	JW1142	JW5196	JW5528	JW5286	JW5271
	yjjX	yfgH	stfE	ycfP	yfcE	yecD	caiE	tfaE	yciO	yraR	ynjD	ydhX
G	JW5575	JW5384	JW5114	JW5125	JW5682	JW5362	JW5038	JW5821	JW5366	JW5408	JW5858	JW5547
	mobB	yfdL	ybjK	ycbW	dcrB	yeiP	ykgB	emtA	ccmA	yfhB	yidX	nfi
H	JW5007	JW5233	JW5009	JW5740	JW5211	JW5733	JW5641	JW5577	JW5085	JW5745	JW5475
	secM	yncA	hpt	orn	ydaW	yjdC	ttk	yigZ	entD	ytfB	rpiA
GFP Minus (Plate No.51)
	1	2	3	4	5	6	7	8	9	10	11	12
A	JW5322	JW5691	JW5042	JW5655	JW5352	JW5672	JW5549		JW5854	JW5016	JW5810
	yedW	gntX	ykgG	yiaF	yehT	yhiQ	thiG		yigL	yaeF	cdsA
B	JW5844	JW5037	JW5659		JW5195	JW5812	JW5464	JW5567	JW5017	JW5499	JW5644	JW5538
	ygcI	ykgA	yhjY		tonB	mbhA	yqeC	yihW	yafD	dkgA	htrL	nanK
C	JW5559	JW5627	JW5409	JW5124	JW5041	JW5805	JW5019	JW5443	JW5014	JW5699	JW5550	JW5437
	yiiM	dgoR	yfiP	ycbF	ykgE	hyfI	yafV	ygcW	yaeI	frlC	murI	rpoS
D		JW2799	JW5396	JW5030	JW5703	JW5591	JW5553	JW5202	JW5853	JW5607	JW5650
		mutH	ypfH	yagV	yheO	yigE	argB	ycjR	ysgA	hdfR	sgbU
E	JW5283	JW5608	JW5300	JW5491	JW5613	JW5276		JW5394	JW5270	JW5446	JW5440	JW5729
	ydjY	yieP	proQ	yghS	yieK	ydiQ		ucpA	ydhO	exo	ygcQ	yjcZ
F	JW5105		JW5153	JW0010		JW5005	JW5404	JW5121	JW5113	JW5343	JW5419	JW5692
	ybiX		flgH	yaaW		yabI	sseB	ssuC	ybjI	gatY	yfjP	hslO
G	JW5096	JW5139	JW5162	JW5778	JW5397	JW5785	JW5693		JW5345	JW5261	JW5492	JW5530
	kdpE	ycdL	lolD	yjhA	hda	yjiL	yrfD		yegX	ynfH	yghU	yhbV
H	JW5783	JW5264	JW5166		JW5508	JW5796	JW5441	JW5461	JW5592	JW5067	JW5484	JW5428
	yjiH	ynfK	ymfE		yqiH	yjjP	ygcR	ygeQ	dapF	ybbN	yghF	ygaY
GFP Minus (Plate No.52)
	1	2	3	4	5	6	7	8	9	10	11	12
A	JW5543	JW5775	JW5107		JW5790	JW5656	JW5313	JW5793	JW5789	JW5098	JW5481	JW5545
	yhdJ	yjhH	ybiN		yjiA	tiaE	yedO	yjjN	mcrC	ybgO	mltC	yhdY
B	JW5589	JW5557	JW5834	JW5748	JW5645	JW5427		JW5753	JW5601	JW5868	JW5760	JW5803
	rarD	yijE	yeeY	ytfI	yibQ	ygaT		ytfT	wzzE	ulaG	yjgQ	ybhR
C	JW5526	JW5092	JW5668		JW5430	JW5091	JW5754	JW5700		JW5631	JW5838	JW5777
	garR	gltI	kdgK		srlE	ybeQ	yjfF	frlB		cbrA	yohG	yjhT
D		JW5181	JW5280	JW5825	JW5820	JW5071	JW5819	JW5292	JW5680	JW5509	JW5349	JW5126
		hlyE	pfkB	yneF/dgcF	ycfS	sfmH	ybjS	yeaP	yhhT	yqiI	yehL	ycbX
E	JW5568	JW5792	JW5841	JW5289		JW5836	JW5434	JW5724	JW5487	JW5490	JW5807	JW5735
	yihV	yjjM	prmB	ydjH		cld	ascG	alsK	glcE	yghQ	leuB	dcuA
F	JW5476	JW5245	JW5831		JW5431	JW5622	JW5688	JW5288	JW5344	JW5187
	ygfI	yneE	znuA		gutQ	tnaB	rtcA	ynjI	fbaB	dhaK
G	JW5250	JW5226	JW5355		JW5869	JW5560	JW5176	JW5265	JW5368	JW5156	JW5847	JW5769
	eamA	ydcI	pbpG		yjiK	kdgT	ycgH	ydgJ	yojL	plsX	prfB	yjhC
H		JW5500	JW3210	JW5849	JW5117	JW5277	JW5761	JW5241	JW5842	JW5596	JW5556	JW5776
		yqhG	aaeA	yqhC	hcr	pheS	yjgB	yddV	yphC	rffT	gldA	sgcX
GFP Minus (Plate No.53)
	1	2	3	4	5	6	7	8	9	10	11	12
A	JW5708	JW5813	JW5705			JW5206	JW5651	JW5205		JW5467	JW5551	JW5150
	smf	ykfC	gspL			ydaM	yiaN	abgA		ygfQ	sthA	ymdC
B	JW5677	JW5629	JW5329	JW5463	JW5228	JW5569	JW5477		JW5686	JW5299	JW5852	JW5012
	yhhJ	dgoD	dacD	ygeW	ydcM	yihS	yggP		gntU	yebQ	yihO	clcA
C		JW5786	JW5284	JW5363	JW5840	JW5338	JW5859	JW5466	JW5330	JW5055	JW5051	JW5312
		yjiM	ynjB	bcr	elaD	mdtA	dgoT	guaD	yeeF	proY	yaiU	otsA
D		JW5648	JW5848	JW5406	JW5046		JW5100	JW5304		JW5871	JW5027
		yiaY	yghO	yphH	mhpT		tolB	yebA		mcrB	mmuP
E	JW5078	JW5275		JW5759	JW5860	JW5449	JW5806	JW5040	JW5018	JW5290	JW5510	JW5407
	nmpC	ydiO		yjgN	yidR	amiC	tdcD	ykgC	mltD	ydjK	ygjG	yfhK
F	JW5818	JW5372	JW5544	JW5612	JW5768	JW5263	JW5395	JW5137	JW5414	JW5247	JW1666	JW5574
	potG	yfbE	yhdX	yieL	yjhB	clcB	yfeW	ycdG	ffh	yneI	pykF	yihF
G	JW5513	JW5052	JW5453	JW5415	JW5642	JW5646	JW5287	JW5382	JW5520	JW5808	JW5201	JW5119
	ygjO	ampH	yqeF	yfjD	dfp	envC	ynjE	yfdI	tdcG	pcnB	puuA	ycaM
H	JW5350	JW5013	JW5634	JW5161	JW5486	JW5519	JW5518	JW5636	JW5059	JW5744	JW5185	JW5116
	yehP	cdaR	emrD	lolC	glcF	yhaO	yhaM	yicO	yajR	ulaA	dhaH	ybjT
GFP Minus (Plate No.54)
	1	2	3	4	5	6	7	8	9	10	11	12
A	JW5301	JW5401	JW5234	JW5111	JW5730	JW5832	JW5375	JW5531	JW5721	JW5791	JW5103	JW5260
	yebU	guaB	ansP	yliB	eptA	yedQ	nuoC	deaD	yjcS	yjiY	ybhJ	ynfF
B	JW5082	JW5403	JW5752	JW3539		JW5734	JW5757			JW5128	JW5120	JW5741
	cusS	der	ytfR	xylG		dipZ	yjgL			yccS	ycaI	rnr
C	JW5293	JW5444	JW5739	JW5240	JW5374	JW5388	JW5571	JW5197	JW5380	JW5391	JW5731	JW5118
	yeaV	ygcE	yjeM	ddpA	menD	ypdA	bipA	yciQ	trmC	yfeA	adiA	dmsA
D	JW5470	JW5282	JW5843	JW5062	JW5189	JW5238	JW5855	JW5469	JW5142	JW5851	JW5794	JW5020
	ygfU	astD	norR	ylaB	ychM	sfcA	recQ	ygfT	ycdR	pnp	mdoB	fadE
E	JW5610	JW5503	JW5787	JW5336	JW5243	JW5811		JW5188		JW5501	JW5522	JW5099
	yieM	tolC	yjiT	yegH	ydeN	fhiA		dhaR		ygiQ	tdcE	ybgQ
F	JW5576	JW5273	JW5174	JW5873	JW5353	JW5184	JW3938	JW3221	JW5701	JW5108	JW5221	JW5507
	trkH	sufB	ycgG	prfC	yehU	cvrA	btuB	yhdA	yhfK	ybiO	ydbD	yqiG
G	JW5562	JW5291	JW5822	JW5867	JW5242	JW5104	JW5605	JW5707	JW5272	JW5086
	frvB	yeaJ	abgT	aidB	yddA	ybhF	ilvD	gspD	ydhV	fepA
H	JW5442	JW5285	JW5087	JW5534	JW5660	JW5061	JW5609	JW0262	JW5482	JW5462		JW5555
	ygcU	ynjC	citF	yhbX	eptB	mdlB	trkD	yagF	speC	xdhA		ptsA
GFP Minus (Plate No.55)
	1	2	3	4	5	6	7	8	9	10	11	12
A	JW5839		JW5876	JW0449	JW1713	JW2649	JW2818	JW2163	JW1827	JW2193	JW1183	JW0169
	yejO		yfeH	hha	ydiZ	nrdI	ygeF	spr	pphA	napG	ycgR	ispU
B	JW5802		JW5877	JW1156	JW2106	JW1767	JW0437		JW2150	JW0272	JW0597	JW1494
	ydbA		ypeB	ymgF	yehK	yeaA	ybaO		yeiL	yagL	dsbG	ydeO
C	JW5665		JW5878	JW1151	JW1631	JW1953	JW2269	JW2464	JW1522	JW2162	JW0968	JW1388
	bcsA		csiE	ycgZ	ydhA	yedX	yfbO	gcvR	marC	yeiU	ymcB	paaF
D	JW3300			JW1048	JW2446	JW1391	JW3184	JW0271	JW0906	JW3419	JW1385	JW0040
	chiA			dinI	ypfE	paaI	yhcE	yagK	mukE	livF	paaC	fixA
E	JW5676	JW5422		JW0507	JW0472	JW0247	JW0408	JW0594	JW2631	JW1964	JW1453	JW1719
	rbbA	ypjA		ylbE	ybaQ	insO	pgpA	ybdM	ygaR	yeeN	yncI	ydjO
F	JW5135	JW2504	JW0724	JW1537	JW2355	JW2664	JW0345	JW1229	JW3846	JW2132	JW0217	JW1857
	torS	yfhM	ybgT	ydfK	yfdO	yqaA	yaiL	ychE	ompL	sanA	yafL	yecE
G	JW5405	JW5833	JW3955	JW1675	JW2129	JW3534	JW0356		JW2130	JW2115	JW2343	JW0050
	yphG	yeeJ	thiS	ydiH	yohJ	yiaA	yaiS		yohK	mlrA	vacJ	ksgA
H	JW1402	JW5874	JW2186	JW0383	JW0192	JW0125	JW0617	JW0055	JW2171	JW2116	JW1711	JW1693
	ydbA	ydhM	ccmD	ykiA	rcsF	yadI	crcA	yabP	rsuA	yehW	ydiY	ydiA
GFP Minus (Plate No.56)
	1	2	3	4	5	6	7	8	9	10	11	12
A	JW0273	JW2334	JW2468	JW2182	JW5600	JW3469	JW2160	JW1684		JW4042
	yagM	yfcT	hyfC	ccmH	rffE	arsB	yeiQ	ydiF		yjcQ
B	JW0605	JW0411	JW1467	JW4122	JW2520	JW1408	JW1293	JW1322	JW2172	JW2108
	citG	ispA	yddK	rsgA	hcaT	ynbD	puuC	mppA	yejH	yehM
C	JW0655	JW2119	JW0919	JW0610	JW1527	JW3340	JW3725	JW3812	JW2176	JW3370
	ybeX	yehZ	ssuA	citC	ydeE	yhfT	yieN	ubiB	yejM	yhgF
D	JW2144	JW2263		JW2342	JW1571	JW1289	JW1380	JW1965	JW2553	JW4001
	yeiE	elaC		yfdF	intQ	puuP	feaB	yeeO	lepA	plsB
E	JW2131	JW1568	JW4116	JW1387		JW0667	JW2136		JW0113	JW2096
	cdd	ydfE	poxA	paaE		ybfM	mglA		yacH	yehB
F	JW2521	JW1383	JW2161	JW3415	JW2134	JW0300	JW0532	JW2121	JW2184	JW1489
	hcaR	paaA	yeiR	ugpC	yeiA	ykgF	ybcK	dld	ccmF	pqqL
G	JW4050	JW0253	JW2137	JW2382	JW2133	JW1390		JW2860	JW2142	JW1982
	rpiR	mmuM	mglB	ypdF	yeiT	paaH		recJ	cirA	flu
H	JW1406	JW2149		JW1003	JW2151	JW4099	JW2164		JW2101	JW2105
	ynbB	rihB		ycdO	yeiM	aspA	rtn		metG	yehI
